# Supplementary material for: Diverging Effects of Adolescent Ethanol Exposure on Tripartite Synaptic Development across Prefrontal Cortex Subregions
Source: Cells. 2022 Oct 2;11(19):3111. doi: 10.3390/cells11193111 (PMC9561972; doi:10.3390/cells11193111)
Supplement: Supplementary file 1 [file cells-11-03111-s001.zip]

Archive with 1 entries (1 files):
- cells-1905156-supplementary-final.pdf
